# Supplementary material for: DBT is a metabolic switch for maintenance of proteostasis under proteasomal impairment
Source: eLife. 2024 Sep 10;12:RP91002. doi: 10.7554/eLife.91002 (PMC11386957; doi:10.7554/eLife.91002)
Supplement: Figure 1—source data 4. [file elife-91002-fig1-data4.zip]

Archive with 10 entries (9 files):
- Figure 1 - Source data 4/
- __MACOSX/._Figure 1 - Source data 4
- Figure 1 - Source data 4/.DS_Store
- __MACOSX/Figure 1 - Source data 4/._.DS_Store
- Figure 1 - Source data 4/Figure_1H- Source data_anti-Cleaved Caspase3_raw data.jpg
- __MACOSX/Figure 1 - Source data 4/._Figure_1H- Source data_anti-Cleaved Caspase3_raw data.jpg
- Figure 1 - Source data 4/Figure_1H_uncropped.pdf
- __MACOSX/Figure 1 - Source data 4/._Figure_1H_uncropped.pdf
- Figure 1 - Source data 4/Figure_1H- Source data_anti-Actin_raw data.jpg
- __MACOSX/Figure 1 - Source data 4/._Figure_1H- Source data_anti-Actin_raw data.jpg
