# Supplementary material for: DBT is a metabolic switch for maintenance of proteostasis under proteasomal impairment
Source: eLife. 2024 Sep 10;12:RP91002. doi: 10.7554/eLife.91002 (PMC11386957; doi:10.7554/eLife.91002)
Supplement: Figure 2—figure supplement 1—source data 1. [file elife-91002-fig2-figsupp1-data1.zip]

Archive with 8 entries (7 files):
- Figure 2 - Figure supplement1 - Source data 1/
- __MACOSX/._Figure 2 - Figure supplement1 - Source data 1
- Figure 2 - Figure supplement1 - Source data 1/Figure 2 - Figure supplement1A - Source data_anti-Ubiquitin_raw data.tif
- __MACOSX/Figure 2 - Figure supplement1 - Source data 1/._Figure 2 - Figure supplement1A - Source data_anti-Ubiquitin_raw data.tif
- Figure 2 - Figure supplement1 - Source data 1/Figure 2 - Figure supplement1A_uncropped.pdf
- __MACOSX/Figure 2 - Figure supplement1 - Source data 1/._Figure 2 - Figure supplement1A_uncropped.pdf
- Figure 2 - Figure supplement1 - Source data 1/Figure 2 - Figure supplement1A - Source data_anti-GAPDH_raw data.tif
- __MACOSX/Figure 2 - Figure supplement1 - Source data 1/._Figure 2 - Figure supplement1A - Source data_anti-GAPDH_raw data.tif
