# Supplementary material for: DBT is a metabolic switch for maintenance of proteostasis under proteasomal impairment
Source: eLife. 2024 Sep 10;12:RP91002. doi: 10.7554/eLife.91002 (PMC11386957; doi:10.7554/eLife.91002)
Supplement: Figure 2—figure supplement 1—source data 2. [file elife-91002-fig2-figsupp1-data2.zip]

Archive with 12 entries (11 files):
- Figure 2 - Figure supplement1 - Source data 2/
- __MACOSX/._Figure 2 - Figure supplement1 - Source data 2
- Figure 2 - Figure supplement1 - Source data 2/Figure 2 - Figure supplement1C - Source data_anti-PSMD5_raw data.jpg
- __MACOSX/Figure 2 - Figure supplement1 - Source data 2/._Figure 2 - Figure supplement1C - Source data_anti-PSMD5_raw data.jpg
- Figure 2 - Figure supplement1 - Source data 2/Figure 2 - Figure supplement1C - Source data_anti-Actin_raw data.jpg
- __MACOSX/Figure 2 - Figure supplement1 - Source data 2/._Figure 2 - Figure supplement1C - Source data_anti-Actin_raw data.jpg
- Figure 2 - Figure supplement1 - Source data 2/Figure 2 - Figure supplement1C_uncropped.pdf
- __MACOSX/Figure 2 - Figure supplement1 - Source data 2/._Figure 2 - Figure supplement1C_uncropped.pdf
- Figure 2 - Figure supplement1 - Source data 2/Figure 2 - Figure supplement1C - Source data_anti-PSMD11_raw data.jpg
- __MACOSX/Figure 2 - Figure supplement1 - Source data 2/._Figure 2 - Figure supplement1C - Source data_anti-PSMD11_raw data.jpg
- Figure 2 - Figure supplement1 - Source data 2/Figure 2 - Figure supplement1C - Source data_anti-PSMD1_raw data.jpg
- __MACOSX/Figure 2 - Figure supplement1 - Source data 2/._Figure 2 - Figure supplement1C - Source data_anti-PSMD1_raw data.jpg
