# Supplementary material for: DBT is a metabolic switch for maintenance of proteostasis under proteasomal impairment
Source: eLife. 2024 Sep 10;12:RP91002. doi: 10.7554/eLife.91002 (PMC11386957; doi:10.7554/eLife.91002)
Supplement: Figure 3—source data 1. [file elife-91002-fig3-data1.zip]

Archive with 12 entries (11 files):
- Figure 3 - Source data 1/
- __MACOSX/._Figure 3 - Source data 1
- Figure 3 - Source data 1/Figure_3A_uncropped.pdf
- __MACOSX/Figure 3 - Source data 1/._Figure_3A_uncropped.pdf
- Figure 3 - Source data 1/Figure_3A- Source data_anti-Actin_raw data.jpg
- __MACOSX/Figure 3 - Source data 1/._Figure_3A- Source data_anti-Actin_raw data.jpg
- Figure 3 - Source data 1/Figure_3A- Source data_anti-GAPDH_raw data2.jpg
- __MACOSX/Figure 3 - Source data 1/._Figure_3A- Source data_anti-GAPDH_raw data2.jpg
- Figure 3 - Source data 1/Figure_3A- Source data_anti-LC3_raw data2.jpg
- __MACOSX/Figure 3 - Source data 1/._Figure_3A- Source data_anti-LC3_raw data2.jpg
- Figure 3 - Source data 1/Figure_3A- Source data_anti-LC3_raw data.jpg
- __MACOSX/Figure 3 - Source data 1/._Figure_3A- Source data_anti-LC3_raw data.jpg
