# Supplementary material for: DBT is a metabolic switch for maintenance of proteostasis under proteasomal impairment
Source: eLife. 2024 Sep 10;12:RP91002. doi: 10.7554/eLife.91002 (PMC11386957; doi:10.7554/eLife.91002)
Supplement: Figure 3—figure supplement 1—source data 4. [file elife-91002-fig3-figsupp1-data4.zip]

Archive with 14 entries (13 files):
- Figure 3 - Figure supplement1 - Source data 4/
- __MACOSX/._Figure 3 - Figure supplement1 - Source data 4
- Figure 3 - Figure supplement1 - Source data 4/Figure 3 - Figure supplement1E - Source data_anti-Actin_raw data.jpg
- __MACOSX/Figure 3 - Figure supplement1 - Source data 4/._Figure 3 - Figure supplement1E - Source data_anti-Actin_raw data.jpg
- Figure 3 - Figure supplement1 - Source data 4/Figure 3 - Figure supplement1E - Source data_anti-pULK1_raw data.jpg
- __MACOSX/Figure 3 - Figure supplement1 - Source data 4/._Figure 3 - Figure supplement1E - Source data_anti-pULK1_raw data.jpg
- Figure 3 - Figure supplement1 - Source data 4/Figure 3 - Figure supplement1E - Source data_anti-ULK1_raw data.jpg
- __MACOSX/Figure 3 - Figure supplement1 - Source data 4/._Figure 3 - Figure supplement1E - Source data_anti-ULK1_raw data.jpg
- Figure 3 - Figure supplement1 - Source data 4/Figure 3 - Figure supplement1E - Source data_anti-AMPK_raw data.jpg
- __MACOSX/Figure 3 - Figure supplement1 - Source data 4/._Figure 3 - Figure supplement1E - Source data_anti-AMPK_raw data.jpg
- Figure 3 - Figure supplement1 - Source data 4/Figure 3 - Figure supplement1E - Source data_anti-pAMPK_raw data.jpg
- __MACOSX/Figure 3 - Figure supplement1 - Source data 4/._Figure 3 - Figure supplement1E - Source data_anti-pAMPK_raw data.jpg
- Figure 3 - Figure supplement1 - Source data 4/Figure 3 - Figure supplement1E_uncropped.pdf
- __MACOSX/Figure 3 - Figure supplement1 - Source data 4/._Figure 3 - Figure supplement1E_uncropped.pdf
