# Supplementary material for: DBT is a metabolic switch for maintenance of proteostasis under proteasomal impairment
Source: eLife. 2024 Sep 10;12:RP91002. doi: 10.7554/eLife.91002 (PMC11386957; doi:10.7554/eLife.91002)
Supplement: Figure 4—source data 2. [file elife-91002-fig4-data2.zip]

Archive with 8 entries (7 files):
- Figure 4 - Source data 2/
- __MACOSX/._Figure 4 - Source data 2
- Figure 4 - Source data 2/Figure_4D- Source data_anti-AMPK_raw data.jpg
- __MACOSX/Figure 4 - Source data 2/._Figure_4D- Source data_anti-AMPK_raw data.jpg
- Figure 4 - Source data 2/Figure_4D- Source data_anti-Actin_raw data2.jpg
- __MACOSX/Figure 4 - Source data 2/._Figure_4D- Source data_anti-Actin_raw data2.jpg
- Figure 4 - Source data 2/Figure_4D_uncropped.pdf
- __MACOSX/Figure 4 - Source data 2/._Figure_4D_uncropped.pdf
