# Supplementary material for: DBT is a metabolic switch for maintenance of proteostasis under proteasomal impairment
Source: eLife. 2024 Sep 10;12:RP91002. doi: 10.7554/eLife.91002 (PMC11386957; doi:10.7554/eLife.91002)
Supplement: Figure 5—source data 3. [file elife-91002-fig5-data3.zip]

Archive with 14 entries (13 files):
- Figure 5 - Source data 3/
- __MACOSX/._Figure 5 - Source data 3
- Figure 5 - Source data 3/.DS_Store
- __MACOSX/Figure 5 - Source data 3/._.DS_Store
- Figure 5 - Source data 3/Figure_5C- Source data_anti-pS6K_raw data.jpg
- __MACOSX/Figure 5 - Source data 3/._Figure_5C- Source data_anti-pS6K_raw data.jpg
- Figure 5 - Source data 3/Figure_5C- Source data_anti-TSC1_raw data.jpg
- __MACOSX/Figure 5 - Source data 3/._Figure_5C- Source data_anti-TSC1_raw data.jpg
- Figure 5 - Source data 3/Figure_5C- Source data_anti-S6K_raw data.jpg
- __MACOSX/Figure 5 - Source data 3/._Figure_5C- Source data_anti-S6K_raw data.jpg
- Figure 5 - Source data 3/Figure_5C_uncropped.pdf
- __MACOSX/Figure 5 - Source data 3/._Figure_5C_uncropped.pdf
- Figure 5 - Source data 3/Figure_5C- Source data_anti-Actin_raw data.jpg
- __MACOSX/Figure 5 - Source data 3/._Figure_5C- Source data_anti-Actin_raw data.jpg
