# Supplementary material for: DBT is a metabolic switch for maintenance of proteostasis under proteasomal impairment
Source: eLife. 2024 Sep 10;12:RP91002. doi: 10.7554/eLife.91002 (PMC11386957; doi:10.7554/eLife.91002)
Supplement: Figure 5—source data 4. [file elife-91002-fig5-data4.zip]

Archive with 8 entries (7 files):
- Figure 5 - Source data 4/
- __MACOSX/._Figure 5 - Source data 4
- Figure 5 - Source data 4/Figure_5D_uncropped.pdf
- __MACOSX/Figure 5 - Source data 4/._Figure_5D_uncropped.pdf
- Figure 5 - Source data 4/Figure_5D- Source data_anti-Actin_raw data.jpg
- __MACOSX/Figure 5 - Source data 4/._Figure_5D- Source data_anti-Actin_raw data.jpg
- Figure 5 - Source data 4/Figure_5D- Source data_anti-LC3_raw data.jpg
- __MACOSX/Figure 5 - Source data 4/._Figure_5D- Source data_anti-LC3_raw data.jpg
