# Supplementary material for: DBT is a metabolic switch for maintenance of proteostasis under proteasomal impairment
Source: eLife. 2024 Sep 10;12:RP91002. doi: 10.7554/eLife.91002 (PMC11386957; doi:10.7554/eLife.91002)
Supplement: Figure 5—figure supplement 1—source data 2. [file elife-91002-fig5-figsupp1-data2.zip]

Archive with 18 entries (17 files):
- Figure 5 - Figure supplement1 - Source data 2/
- __MACOSX/._Figure 5 - Figure supplement1 - Source data 2
- Figure 5 - Figure supplement1 - Source data 2/Figure 5 - Figure supplement1E - Source data_anti-S6K_raw data.jpg
- __MACOSX/Figure 5 - Figure supplement1 - Source data 2/._Figure 5 - Figure supplement1E - Source data_anti-S6K_raw data.jpg
- Figure 5 - Figure supplement1 - Source data 2/Figure 5 - Figure supplement1E - Source data_anti-mTOR_raw data.jpg
- __MACOSX/Figure 5 - Figure supplement1 - Source data 2/._Figure 5 - Figure supplement1E - Source data_anti-mTOR_raw data.jpg
- Figure 5 - Figure supplement1 - Source data 2/Figure 5 - Figure supplement1E - Source data_anti-ULK1_raw data.jpg
- __MACOSX/Figure 5 - Figure supplement1 - Source data 2/._Figure 5 - Figure supplement1E - Source data_anti-ULK1_raw data.jpg
- Figure 5 - Figure supplement1 - Source data 2/Figure 5 - Figure supplement1E_uncropped.pdf
- __MACOSX/Figure 5 - Figure supplement1 - Source data 2/._Figure 5 - Figure supplement1E_uncropped.pdf
- Figure 5 - Figure supplement1 - Source data 2/Figure 5 - Figure supplement1E - Source data_anti-pULK1_raw data.jpg
- __MACOSX/Figure 5 - Figure supplement1 - Source data 2/._Figure 5 - Figure supplement1E - Source data_anti-pULK1_raw data.jpg
- Figure 5 - Figure supplement1 - Source data 2/Figure 5 - Figure supplement1E - Source data_anti-pS6K_raw data.jpg
- __MACOSX/Figure 5 - Figure supplement1 - Source data 2/._Figure 5 - Figure supplement1E - Source data_anti-pS6K_raw data.jpg
- Figure 5 - Figure supplement1 - Source data 2/Figure 5 - Figure supplement1E - Source data_anti-Actin_raw data.jpg
- __MACOSX/Figure 5 - Figure supplement1 - Source data 2/._Figure 5 - Figure supplement1E - Source data_anti-Actin_raw data.jpg
- Figure 5 - Figure supplement1 - Source data 2/Figure 5 - Figure supplement1E - Source data_anti-pmTOR_raw data.jpg
- __MACOSX/Figure 5 - Figure supplement1 - Source data 2/._Figure 5 - Figure supplement1E - Source data_anti-pmTOR_raw data.jpg
