# Supplementary material for: DBT is a metabolic switch for maintenance of proteostasis under proteasomal impairment
Source: eLife. 2024 Sep 10;12:RP91002. doi: 10.7554/eLife.91002 (PMC11386957; doi:10.7554/eLife.91002)
Supplement: Figure 6—source data 2. [file elife-91002-fig6-data2.zip]

Archive with 14 entries (13 files):
- Figure 6 - Source data 2/
- __MACOSX/._Figure 6 - Source data 2
- Figure 6 - Source data 2/.DS_Store
- __MACOSX/Figure 6 - Source data 2/._.DS_Store
- Figure 6 - Source data 2/Figure_6D- Source data_anti-TDP43_raw data2.jpg
- __MACOSX/Figure 6 - Source data 2/._Figure_6D- Source data_anti-TDP43_raw data2.jpg
- Figure 6 - Source data 2/Figure_6D- Source data_anti-TDP43_raw data.jpg
- __MACOSX/Figure 6 - Source data 2/._Figure_6D- Source data_anti-TDP43_raw data.jpg
- Figure 6 - Source data 2/Figure_6D- Source data_anti-Actin_raw data.jpg
- __MACOSX/Figure 6 - Source data 2/._Figure_6D- Source data_anti-Actin_raw data.jpg
- Figure 6 - Source data 2/Figure_6D- Source data_anti-Actin_raw data2.jpg
- __MACOSX/Figure 6 - Source data 2/._Figure_6D- Source data_anti-Actin_raw data2.jpg
- Figure 6 - Source data 2/Figure_6D_uncropped.pdf
- __MACOSX/Figure 6 - Source data 2/._Figure_6D_uncropped.pdf
