# Supplementary material for: DBT is a metabolic switch for maintenance of proteostasis under proteasomal impairment
Source: eLife. 2024 Sep 10;12:RP91002. doi: 10.7554/eLife.91002 (PMC11386957; doi:10.7554/eLife.91002)
Supplement: Figure 6—source data 3. [file elife-91002-fig6-data3.zip]

Archive with 8 entries (7 files):
- Figure 6 - Source data 3/
- __MACOSX/._Figure 6 - Source data 3
- Figure 6 - Source data 3/Figure_6E_uncropped.pdf
- __MACOSX/Figure 6 - Source data 3/._Figure_6E_uncropped.pdf
- Figure 6 - Source data 3/Figure_6E- Source data_anti-LC3_raw data.tif
- __MACOSX/Figure 6 - Source data 3/._Figure_6E- Source data_anti-LC3_raw data.tif
- Figure 6 - Source data 3/Figure_6E- Source data_anti-Actin_raw data.tif
- __MACOSX/Figure 6 - Source data 3/._Figure_6E- Source data_anti-Actin_raw data.tif
