# Supplementary material for: DBT is a metabolic switch for maintenance of proteostasis under proteasomal impairment
Source: eLife. 2024 Sep 10;12:RP91002. doi: 10.7554/eLife.91002 (PMC11386957; doi:10.7554/eLife.91002)
Supplement: Figure 7—figure supplement 1—source data 1. [file elife-91002-fig7-figsupp1-data1.zip]

Archive with 12 entries (11 files):
- Figure 7 - Figure supplement1 - Source data 1/
- __MACOSX/._Figure 7 - Figure supplement1 - Source data 1
- Figure 7 - Figure supplement1 - Source data 1/Figure 7 - Figure supplement1A_uncropped.pdf
- __MACOSX/Figure 7 - Figure supplement1 - Source data 1/._Figure 7 - Figure supplement1A_uncropped.pdf
- Figure 7 - Figure supplement1 - Source data 1/Figure 7 - Figure supplement1A - Source data_anti-TDP43_raw data.jpg
- __MACOSX/Figure 7 - Figure supplement1 - Source data 1/._Figure 7 - Figure supplement1A - Source data_anti-TDP43_raw data.jpg
- Figure 7 - Figure supplement1 - Source data 1/Figure 7 - Figure supplement1A - Source data_anti-pAMPK_raw data.jpg
- __MACOSX/Figure 7 - Figure supplement1 - Source data 1/._Figure 7 - Figure supplement1A - Source data_anti-pAMPK_raw data.jpg
- Figure 7 - Figure supplement1 - Source data 1/Figure 7 - Figure supplement1A - Source data_anti-Actin_raw data.jpg
- __MACOSX/Figure 7 - Figure supplement1 - Source data 1/._Figure 7 - Figure supplement1A - Source data_anti-Actin_raw data.jpg
- Figure 7 - Figure supplement1 - Source data 1/Figure 7 - Figure supplement1A - Source data_anti-AMPK_raw data.jpg
- __MACOSX/Figure 7 - Figure supplement1 - Source data 1/._Figure 7 - Figure supplement1A - Source data_anti-AMPK_raw data.jpg
